# Supplementary material for: Genome-wide identification and analysis of expression patterns of the ABC1K gene family members in Medicago sativa
Source: Front Plant Sci. 2024 Nov 25;15:1486525. doi: 10.3389/fpls.2024.1486525 (PMC11625579; doi:10.3389/fpls.2024.1486525)
Supplement: Supplementary file 3 [file Table2.xlsx]

## Sheet: basic information 4
Supplementary Table 2. Protein sequence of the ABC1K gene family in M. Sativa
Gene name	Gene ID	Protein Sequence
MsABC1K1	MS.gene54068	MESFCVNSLYTVSPQLTISPGSNRKNVRRVRISNLASTTGNGAVVRPLQLPSNSKSNNSALEQLDIERGVCIPFRKYSPEIVRNKVLGSRGSILSLISRGVEIVLSLGLYWSALVYDFLVGRDEEVVPFRARQLRNLLCDLGPSFIKAGQVLANRPDIIREDYMSELCILQDDVPSFPNQIAFGIIEEELGQPLETVFSSISSETIAAASLGQVYRATLRATGEDVAIKVQRPGIEPIIYRDLFLFRTLASFLNGISIQKLGCNAELIVDEFGEKLLEELDYTLEARNIEDFLENFKNDPTVKIPLVYKQLSGPRVLVMEWIDGIRCTNPQAIKEGGIDLDGFLTIGVSAALRQLLEFGLFHGDPHPGNIFAMRDGRIAYVDFGNVAVLSQQNKQILTD…
MsABC1K2a	MS.gene014926	MRRNAFAALYRHTGAISIPAKLRYVSATEITLGKCMPLEYLRRLDSCPPSWLLHRNSYSTGFTNVHGETPSPDYARRRRESLENKFGITLGTYSSKSFNAIYRFGPFLALYRAAVISFHVFRLTMWQLFVEDIQKRAVKFRETLIRLGPFYIKLGQALSTRPDILPTVYCQELAKLQDQIPPFSTDVAIRCIETQFGASIHELFRDISSAPIAAASLGQFYKAHLHSGELVAVKVQRPGMSLSLTLDALLFHMIGGQFKRFAKARKDLLVAVNEMVRHMFDEIDYVLEGKNAERFASLYCSSSSGGNIKNNKTKSVKAPKIYWDYTCTTVLTMEWLDGIKLTDETGLSKASLNRRELIDQGLYCSLRQMLEDGYFHADPHPGNLVATNDGSLAYFDFGM…
MsABC1K2b	MS.gene024816	MAPFFREFLNNRHSFSNVLLNTMKRKIVTAAIPVSLRASVPPQLRYLRLVDSRGYSTPSAADYARKRRESLEDEFRTTLQKYGSQHLKSLYTFGSFLACYRGGIVLFHMFTQALSHLLTKDPRKRAIKLRETLIRMGPFYIKIGQAVSTRSDILPTVYCEELAKLQDQICPFSTKVAVESVEAQLGPINKLFKDFSPSPIAAASLGQVYKAHLLSGEEVAVKVQRPGISFSLTLDALLFDMIGRVYKRFAWARKDVLVSVNEMVKQIFNEIDYVQEGRNAERFASLYCSSSRGAGMKSLKVPKIYWDYTCTTVLTMEWVDTIKLTDKTGLSKASMNPKDLIDQGLYYTLRQLLEGGYFHGDPHPGNMVATTDGSIAYFDFGMMGNIPTHYQHGLVQMIV…
MsABC1K3a	MS.gene20121	MATVATTQPCSSSWTRGSIPISTTTIIRRRFRGKTNLKRIKILAAVVEETTPSSNIVPLVRNGTNRVLTLPFNRADDIQAEARAMTRAINATLYSPELLASKYGSQRIKVVQRAVEIVSALGSFGLKLFLEQKNGALDKNKKARATELKTIFTKLGPTFVKLGQGLSTRPDICPPEYLEELSELQDGLPTFPDEEAFACIERELGVSLDSIFSSISASPIAAASLGQVYKARLKYSGKLVAIKVQRPSIEEAIGLDFYLIRGLGSFINKYVDIITTDVVALIDEFARRVFQELNYVQEGQNARRFKKLYADRQDICVPDIFWDYTSSKVLAMDWVEGVKLSEQEAIERQGLKVLDLVNTGIQCSLRQLLEYGYFHADPHPGNLLATPDGKLAFLDFGMM…
MsABC1K3b	MS.gene059247	MVTMLPSSTITQQPISPWIHGSIPISNLTSSLSFKSRKLTLLNSQFRAALVEAKPSPQSSVSLSTSPKDGSLKALALPMDRADDIHAEAKALARAVNASVYSPQLVASRYGSKPFKVAGRAFQIVFNLGSFGLKLLWEQRNGVADQNKRIRAIELRNIFTKLGPTFVKLGQGLSTRPDICPSEYLEELSELQDGLPTFPDEDAFECIERELGLSLDSIFSTISPSPIAAASLGQVYKARLKRSGKVVAVKVQRPGIEEAIGLDFYLIRGLGFLINKYVDRITTDVVALIDEFACRVFQELNYVQEGQNARKFKKLYADKEDILVPDVFWDYTSAKVLTIDWVEGVKLNDQEAIERQGLNVLDLVNSGIQCSLRQLLEYGYFHADPHPGNLLATPEGKLA…
MsABC1K4	MS.gene041784	MATVTAPPSLPFVRATTTPSSKKKKKKNHSNFGHFGQVVRKDMEFLKRGFNNGVEWANDAFRIPQIAKKVDDFVWLRNLENPQATSFSTPSWPEPWYPGLSGVDLLMYDLKALEAYASYFYHLSKIWSKPLPETYDPQDVAHYFSARPHVVALRMLEVFSSFASAAVSIRTSGLRKFLPINAEGDMDDKTSEYNFGLVLKETMLNLGPTFIKVGQSLSTRPDIIGVEMSKALSELHDQIPPFPRTVAMKILEEELGAPLESFFSYISEEPVAAASFGQVYFARTIDGVNVAVKVQRPNLRHVVVRDIYILRLGLGLLQKIAKRKSDPRLYADELGRGFVGELDYTLEAANALKFREVHSSFSFMRVPKIFLHLSRKRVLTMEWMVGESPTDLISVSTGN…
MsABC1K5a	MS.gene52872	MHHHHRIPLRKPIVVARRLVQTGIAFGKWFGLRFLDKRFDRADEMFQVRAAELRKILVELGPAYIKIAQAISSRSDLVPPSYLNELSQLQDRISPFSTEVAFNMIEQELGLSLAEIFSEISPEPVAAASLGQVYQARLRRTGQVVAVKVQRPGVQAAISLDILILRFMAGLARRAGKLNTDLQLSMSGHQAFFREMDYNNEASNGIKFRNLYGSIQDVVVPLMYTEYTTRKVLVMEWIEGRKLSEVKDLYLIEVGVYCSFNQLLECGFYHADPHPGNLLRTSDGKLAYLVCIFRNDSASVVDDQVAVKYFGHSQSPTLRR
MsABC1K5b	MS.gene52883	MRLLISTTTPTSLSFPSFLIPTNSSLSNSRNRHRSCYSAKCTTTTASISGNDDSFTAKSGYLFDLSASEAETLEDYSISKIATIYYRKPIVVVRRLVQTGIAFGKWFGLRFLDKRFDRADEMFQVRAAELRKILVELGPAYIKIAQAISSRSDLIPPSYLDELSQLQDRISPFSTEVAFNMIEQELGLSLAEIFSEISPEPVAAASLGQVYQARLRRTGQVVAVKVQRPGVQAAISLDILILRFMAGLAKRAGKLNTDLQAVVDEWASSLFREMDYNNEASNGIKFRNLYGSIQDVVVPLMYTEYTTRKVLVMEWIEGRKLSEVKDLYLIEVGVYCSFNQLLECGFYHADPHPGNLLRTSDGKLAYLDFGMTGEFKQELRDGFIEACLHLVNRDFGALA…
MsABC1K5c	MS.gene69300	MRLLISTTTPTSLSFPSFFIPTNFSISNSSNRLRRRRRCYSVKCTTTTASLSTGDDSFTAKSGYLFDLSATEAETLEDYSISKIATIYYRKPIVVARRLVQTGIAFGKWFGLRFLDKRFDRADEMFQVRAAELRKILVELGPAYIKIAQAISSRSDLIPPSYLNELSQLQDRISPFSTEVAFNMIEQELGLSLAEIFSEISPEPVAAASLGQVYQARLRRTGQVVAVKVQRPGVQAAISLDILILRFMAGLARRAGKLNTDLQAVVDEWASSLFREMDYNNEASNGIKFRNLYGSIQDVVVPLMYTEYTTRKVLVMEWIEGRKLSEVKDLYLIEVGVYCSFNQLLECGFYHADPHPGNLLRTSDGKLAYLDFGMTGEFKQELRDGFIEACLHLVNRDFG…
MsABC1K6	MS.gene064971	MDTASSQLIYRGIDPLLRSSHSNRHNNLPLRRRRSNRISAVATDPKPAPVTTVNGSSSRSPPAKPVNGVSGRIGDVSKEIKRVRAQMEEDEQLASLMRGLRGQSLNDSLFAEDDVQLRLVEVDESSEFLPLVYDPASITAYWGKRPRSVATRIVQLLSVAGGFLSRVAWDVVNKKVKENEVARAIEIREIVTSLGPAYIKLGQALSIRPDILSPAAMTELQKLCDKVPSFADDVAMALIEEELGQPWQNVYSELSTSPIAAASLGQVYKGRLKENGDLVAVKVQRPFVLETVTIDLFIIRNLGLALRKFPQVSIDVVGLVDEWAARFFEELDYVNEGENGDRFAEMMKKDLPQVVIPRTYSKYTSRRVLTTEWIDGEKLSQSKESNVGELVNVGVICYL…
MsABC1K7	MS.gene000091	MALHGCYCNNIESVNQRRSLDNLGFTSSISSHKLSKNERSTSDKLKSGKFRRFVVEMRQTEMPPSKLGNNGRAVKMVPATEIAKRKTPSENKVETVNGSKQAVNGASLVRRDPTPALTKTTKPTISNELPPLEELKVLPSDEGFSWANENYSSWQRSIDVWSFVLSLRVRVLFDNAKWAYPGGFTEEKQISRRRKTASWLRESVLQLGPTFIKLGQLSSTRSDLFPREFVDELAKLQDKVPAFSPQKARGFIESELGAPINELFKEFEDRPIAAASLGQVHRAILHNGEKVVIKVQRPGLKKLFDIDLQNLKLIAEYFQRSETFGGPTRDWIGIYEECATILYQEIDYINEGKNADRFRRDFRNIKWVRVPLVYWDYTAMKVLTLEYVPGIKINQVDTL…
MsABC1K8a	MS.gene013394	MATTSSLLHLPELHFLSPQITLRNRLSFSTRSISRFSTSNVTLRATRIRSSKDESAIAERVNDVEWSGNGVASRAGSNGAARGYVNGAVNGSSVKYGNGNDVASTVVVDVEASKVNEDGRKRRLEEIGKEDAWFKQTEEQKVEVAVAPGGRWSRFKTYSTIQRTLEIWGFVVTFIFKAWLDNQKFSYKGGMTEEKKKLRRKTLAKWLKESILRLGPTFIKIGQQFSTRVDILPQEYVDQLSELQDQVPPFPSESALAIVEEELGASVGDIFDQFDYEPIAAASLGQVHRARLKGQEVVVKVQRPGLKDLFDIDLKNLRVIAEYLQKIDPKSDGAKRDWVAIYDECASVLYQEIDYTKEAANAELFASNFKNMSYVKVPSIYWDYTTPQILTMEYVPGIK…
MsABC1K8b	MS.gene28132	MASSSSLLLTELNFLAPQFTPKRRRSNSGFCILPTRIRALKEEGALVEERVVSDVKWSGNGSVVNGSNGSVRGYVNGSLVKYVNGNGVAAEVVEDFVETSKRKEVGRKKRLEEIGKEDAWFKRNGEPQVEVAVAPGGRWSRFKTYSTIQRTLEIWGFVIQFIFKSWLNRQKFSYKGGMTEEKKTLRRKTLAKWLKESILRLGPTFIKIGQQFSTRVDILPQEYVDQLSELQDQVPPFPSETAMAIVEEELGAPIAGIFDQFDYEPIAAASLGQVHRARLRGQEVVIKVQRPGLKDLFDIDLKNLRVIAEYLQKIDPKSDGAKRDWVAIYDECASVLYQEIDYTKEAANAELFASNFKNMDYVKVPSIYWDYTTPQILTMEYVPGIKINKIQALDQLGVD…
MsABC1K9	MS.gene023767	MAVSGLRSSCGLPLIHHHNHLRFSSSFTNLNLHSKSKRFTLFARYAQAQDLFSSRRFQDSIEKLPKLVEDIVQTSVDTGPRGVLRLAQGVQAFLGVGQEWLTDVSKSTNSSAALPTDMQLGLLSPLYLRRLFERLGATYIKLGQFIASAPTLFPAEYVQEFQNCFDRAPPVPFEVIQSILRKELRRPIESVYEYVDPTPLASASIAQVHGARLKGSQEDVVIKVLKPGIEDILVADLNFVYVVARILEFLNPEISRTSLVGIVKDIRESMLEEVDFYKEAANIEAFRRYLEAMGLTRQATAPKVYQNCSTRQILTMQRLYGVPLTDLDSIRSLVTNPEASLITALNVWFGSLLACESFHADVHAGNLWLLRDGRIGFLDFGIVGRISPKTWAAMEVFLG…
MsABC1K10a	MS.gene002356	MATVATTQPCSSSWTRGSIPISTTTIIRRRFRGKTNLKRIKILAAVVEETTPSSNIVPLVRNGTNRVLTLPFNRADDIQAEARAMTRAINATLYSPELLASKYGSQRIKVVQRAVEIVSALGSFGLKLFLEQKNGALDKNKKARATELKTIFTKLGPTFVKLGQGLSTRPDICPPEYLEELSELQDGLPTFPDEEAFACIERELGVSLDSIFSSISASPIAAASLGQVYKARLKYSGKLVAIKVQRPSIEEAIGLDFYLIRGLGSFINKYVDIITTDVVALIDEFARRVFQELNYVQEGQNARRFKKLYADRQDICVPDIFWDYTSSKVLAMDWVEGVKLSEQEAIERQGLKVLDLVNTGIQCSLRQLLEYGYFHADPHPGNLLATPDGKLAFLDFGMM…
MsABC1K10b	MS.gene32221	MLGHIGRAAESILRIHKSRYLCVSRNAGLVSVAPNINRCRTYMQYKFPSEGCSSIMWRGARENFHKGRSFWNFTLFSAKNITAHKSQIAWKLLHKIYSSNGYSGSTSVHMIAQAVSLALARSCFLVPSIFAFACGELALAQQNQSDAGSYPSPNALCMSAQDGYSYMFAFAFIVVEGLVLLGRAIYLAILFSPSILMAPFADYFGPEFRKMWLQVVHRTLERAGPAFIKWGQWAATRPDLFPQDICTKLAELHSKAPEHSFSYTKKTIESAFGRKISEIFENFEELPVASGSIAQVHRASLKYRYPGQQAKPMLVAVKVRHPGVGESIRRDFAIINFVAKSSKFIPALNWLRLDESVQQFAVFMMSQVDLAREAAHLNRFIYNFRQWRDVSFPKPVYPL…
MsABC1K10c	MS.gene046482	MCRLLASGNVRRFVHSFHRKQNNGNLEGFHPIGIPYSTYKFFSYYAVVQKGQTPFMLYKTKVKLLMNGSARNLYTLPSNNAKYQHGHVLWNMMRFHKGPALPPVGQIARAVSLAMVKSNFVIHGMIAVIVSAWTQGKLAEAEVFPTRDLLYLHAQDGRVYLTSVLLDALEMFALFLRALYLLVLFSPCIAMAPLVHYFGVKFRKTWIHVVHHTLAKAGPAFIKWGQWAATRPDLFPRDLCDELAEFQTKAPSHSFSYSKKCIETAFGRKLNEIFEKFEEEPVASGSIAQVHRATLKYKYPGQQIKPVVVAVKVRHPGVTEAIRRDFFIINLVSKITSIVPNLKWLRLDESIQQFAVFMMSQVDLSREAAHLNRFIYNFRRSKDVSFPIPLYPLVHPSVL…
MsABC1K11	MS.gene059105	MGLGNLYRRRIRVFTMAIVVYLDYKGVQQREKWLSKSKQATLWAKAHERNAKRILKLIIEMEGLWVKLGQYMSTRADVLPAAYINNLKQLQDSLPPRPLEEVYGTIQKELGKSMDELFSDFVNEPLATASIAQVHRATLLNGRDVVVKVQHDGIKTVILEDLKNAKAIVDWIAWAEPQYNFNPMIDEWCKEAPKELDFNLEAENTRTVAKNLGCRNQHDGNLNPNRVDVLIPEVIQATEKILVLEYMDGIRLNDLESLEAYGVDKQKIVEEITRAYAHQIYIDGFFNGDPHPGNFLVSKESPHRPILLDFGLTKKLSNTLKQALAKMFLSSVEGDHVALLSAFAEMGLKLRLDIPEQAMEVTAIFFRATTPAKESLETLKSLENQRTKNMKVIQEKMNL…
MsABC1K12	MS.gene48278	MLPPIVVDLNDIKQKLSVQFRPIQRSFQFWVRAIDIYTGYKVFQLRVNFVKDAQKQEAMWERQHELAADKIFSMCSDLGGFFLKIAQIIGKPDLAPAAWVKRLVTLCDQAPPTSYHTVKLVLENELGMSIDDVFDRFDVEPLGSASIAQVHKARLKGDKSDVVVKVQHPGVQDLMMTDIRNLQAFALYMQKTDIKFDLYSVTKEMETQIGYEFDFMREASAMEKIRKFLYKINRRAPVLVPRVIRDMVTRKVLVMEYIDGIPIMNLGDEIAKRGIDPHGKVAAAAKQKILQSLTLAYGQMILKSGFFHADPHPGNILICKGSEVALLDYGQVKDLPEQLRLGYANLVLAIADGDPARASESYRELGIDTLSKCENEQQEMLKLAQTMFDTKLPPGVKML…
MsABC1K13	MS.gene21118	MPSSSSSMKDLTRLFNGLTLIANEFAKRSLPARTSDFETLIKTALLSATNVSGITKGQLRQFSPPQPSNDASSDSSSSTPSVVVFSDQPSSSPDSTPPPPPSPATTKIEVVTNNDVFAEVSNEANQPGETSDATVRVVAGNESEVVSSSETVKQVGTTSEEVPVRKRRPRERKVPSTPFSRALGFAGLGAGLAWGTVQESVKRLAYGTPTSQGNQTTLSPFLSDKNAERLALALCRMRGAALKIGQMLSIQDESLVPAPILAALEIVRQGADVMPKSQLNQVLNAELGSDWSSNLHSFDYEPLAAASIGQVHRAVMKDGLQVAMKIQYPGVADSIDSDIENVKLLLNYTNLIPEGLYLDRAIKVAKEELSRECDYKLEAENQKRFRDLLAGSEGFYVPI…
MsABC1K14	MS.gene017355	MAPKPFNFPAKRTTAIFLLTAATTAVATANSDDLSSQIHGIVRTARAVSTVTSTVVDYEFSLRGLQKHSDQYRLMISQVHQRSAKKFLNLCKANKGFYVKAGQFIASQKVIPREYSSTLSVLQDQVSPLPFEVIEKMLKENLGPDFSENFLSIDEQPIGAASIAQVHHAVLKSGQEVAIKVQYPWIEKQMHFDTRTMYFLSKTIGWLYPQYRFGWLPLAFAKTVSSELDFVQEARNSERAAKNFRNNKMVKIPHVFWELTTRQVLTMQFYAGHKIDDLDFLNQIGVDPEKVAKSLFELFAEMIFVHGYIHGDPHPGNILVSPEGRNGFSLVLLDHAVYRELDEEFRKDFCQLWEALVLKDSKKTMWLGERFGAGKYSRYLPIIFTGTTIESKYSSGMSI…
MsABC1K15	MS.gene69233	MASLWRAGTKLSLLATAIGGGSAAALIATSDDPATALKLSTTIPRRLFNDAVTAANIVFDYEYSLHGVPEGSIEREKVKHEVHLRSAQRLRDLCFKNGGIYIKFGQHLGQLEYLVPQEYVQTMRESMLNRCPVSSYEQICDVFMKEFGATPDKVFAEFDPVPIASASLAQVHVARTHDGQQVAVKVQHSHMTETAAADQATVELIVNTMHNFFPSFDYRWLIDEIKESLPQELDFLTEAKNSERCLENFRNLSPHIAKYVYAPKVYWGLSSSKLLTMEYVDGAYVNDVKTIKKLGIRPHELSILVSQTFAEMMFKHGFVHCDPHAANMLVRPLPSSKASILGWRKPQLILLDHGLYKELDFNTRNNYAALWKALIFADANAIKEYSKKLGAGEDLYAIF…
