# Supplementary material for: Genome-wide identification and analysis of expression patterns of the ABC1K gene family members in Medicago sativa
Source: Front Plant Sci. 2024 Nov 25;15:1486525. doi: 10.3389/fpls.2024.1486525 (PMC11625579; doi:10.3389/fpls.2024.1486525)
Supplement: Supplementary file 5 [file Table4.xlsx]

## Sheet: Sheet1
Supplementary Table 6. The raw data of MsABC1Ks expression levels in different tissues.
	ID	root-1	root-2	root-3	stem-1	stem-2	stem-3	leaf-1	leaf-2	leaf-3	flower-1	flower-2	flower-3
MsABC1K1	MS.gene54068	0.769131	0.811914	0.852041	2.59421	2.426	2.31627	13.9811	14.2491	14.6344	15.9848	17.27	15.5476
MsABC1K2a	MS.gene014926	1.45362	1.2959	1.63351	1.4388	1.4407	1.68296	1.37173	1.51874	1.46003	1.1857	1.19097	1.2687
MsABC1K2b	MS.gene024816	0	0	0	0	0	0	0	0	0	1.23052	0.984109	1.00218
MsABC1K3a	MS.gene20121	0.309345	0.154173	0.189546	0.895682	0.798055	1.06601	7.57627	7.26778	6.71547	2.17668	2.47462	2.54127
MsABC1K3b	MS.gene059247	0.982617	0.936614	1.06103	1.84841	1.95345	1.8309	4.71765	4.74728	4.51581	5.05532	4.74267	5.04603
MsABC1K4	MS.gene041784	3.45294	3.58246	3.83505	7.52656	7.67568	7.5651	15.263	15.4324	14.5806	7.81285	8.86559	8.44252
MsABC1K5a	MS.gene52872	0.093534	0.13078	0.181104	0.768231	0.886936	0.719147	2.70353	3.64825	3.46877	2.40553	2.16297	2.06407
MsABC1K5b	MS.gene52883	0.375069	0.336073	0.457146	2.12901	2.50686	2.3438	6.9509	7.17666	7.09106	1.56444	1.55283	1.69491
MsABC1K5c	MS.gene69300	0.288741	0.251547	0.165155	1.26759	1.62663	1.32054	4.18698	4.16668	4.12665	0.934582	0.788594	0.87819
MsABC1K6	MS.gene064971	2.1454	2.39699	2.1397	3.89254	4.07531	3.70575	16.973	18.5192	18.1754	3.56755	3.93754	3.37764
MsABC1K7	MS.gene000091	0.155614	0.203329	0.172622	3.92874	3.71281	3.71622	30.3855	29.9662	31.0946	45.7655	48.5966	46.3695
MsABC1K8a	MS.gene013394	0.331945	0.256467	0.409691	7.0006	7.87105	6.83753	26.5406	25.0571	26.0781	7.64805	8.64711	8.53513
MsABC1K8b	MS.gene28132	1.5624	1.19322	1.68166	3.17027	3.67566	3.38423	6.79929	6.67576	7.19848	3.89971	4.1542	3.30214
MsABC1K9	MS.gene023767	2.77586	2.64923	3.1859	3.81153	4.08794	3.61731	18.9725	18.5075	18.2278	32.7616	32.7181	31.1209
MsABC1K10a	MS.gene002356	1.49576	1.3546	1.52571	3.09394	2.95111	2.91429	3.03677	3.4134	2.96042	1.97588	2.15749	2.38817
MsABC1K10b	MS.gene32221	1.4675	1.63306	1.48916	1.98993	2.35841	2.27522	2.51919	2.81869	2.88419	1.47882	1.68103	1.39937
MsABC1K10c	MS.gene046482	1.99954	2.35705	2.39991	1.64038	1.65341	1.29732	0.855364	0.997264	0.805206	1.44643	1.30914	1.52265
MsABC1K11	MS.gene059105	4.71945	5.18257	5.10257	4.25626	4.50555	3.85279	2.72769	2.80534	2.6233	5.12891	4.70759	4.52878
MsABC1K12	MS.gene48278	2.90095	2.18366	2.4767	3.99736	3.01748	3.26199	5.5502	5.90678	6.2014	3.23297	2.83998	2.62524
MsABC1K13	MS.gene21118	0.995524	0.997532	0.900374	1.81087	2.02689	1.65506	1.90204	2.37477	2.00161	2.29944	1.82195	1.96071
MsABC1K14	MS.gene017355	0.714637	0.570388	0.572511	0.928549	1.10526	0.966506	0.973793	1.05125	1.09902	0.770105	0.79806	0.591322
MsABC1K15	MS.gene69233	0.748363	0.998493	0.788313	4.71222	5.04145	4.26736	4.20192	4.68605	4.10562	0.034684	0.043972	0.056506
